# Supplementary material for: Evaluation of the Effects of Pasireotide LAR Administration on Lymphocele Prevention after Axillary Node Dissection for Breast Cancer: Results of a Randomized Non-Comparative Phase 2 Study
Source: PLoS One. 2016 Jun 9;11(6):e0156096. doi: 10.1371/journal.pone.0156096 (PMC4900597; doi:10.1371/journal.pone.0156096)
Supplement: S5 File — (XLSX) [file pone.0156096.s005.xlsx]

## Sheet: Feuil1
OBS	HB	PLQ	ASAT	ALAT	HEIGHT	BODY SURFACE AREA	MENOPAUSAL	NEOADJUVANT CHEMOTHERAPY	SOM230 ng/mL	OUTCOME	ARM
001001	10.9	357	26	28	160	1.88999998569489	0	1	12.6	success	Pasireotide
001002	13.3	322	23	31	158	1.57000005245209	1	0	< LLOQ*5	success	Placebo
001003	10.1	196	26	47	169	NA	0	1	< LLOQ*5	success	Placebo
001004	13.5	263	30	39	162	1.85000002384186	1	0	6.02	success	Pasireotide
001005	14.5	271	24	31	168	1.62999999523163	1	0	< LLOQ*5	Failure	Placebo
001006	15.2	243	15	9	163	1.58000004291534	1	0	< LLOQ*5	Failure	Placebo
001007	11.3	256	22	15	162	2.0699999332428	0	1	35	Failure	Pasireotide
001008	14.4	249	22	32	170	1.78999996185303	0	0	22.7	success	Pasireotide
001009	11.6	198	28	19	163	1.62000000476837	1	0	< LLOQ*5	Failure	Placebo
001010	13.9	327	23	26	167	1.72000002861023	0	0	8.60	success	Pasireotide
001011	11.8	249	24	27	160	1.69000005722046	1	0	< LLOQ*5	success	Placebo
001012	13.5	266	19	28	170	1.9099999666214	0	0	11.0	success	Pasireotide
001013	12.5	300	28	20	160	1.42999994754791	0	1	< LLOQ*5	success	Placebo
001014	11.9	259	22	16	170	1.67999994754791	0	1	< LLOQ*5	success	Placebo
001015	11.8	339	41	70	165	1.74000000953674	1	1	4.34	success	Pasireotide
001016	14.5	354	13	12	165	1.99000000953674	1	0	12.3	success	Pasireotide
001017	10.2	275	14	11	165	1.87000000476837	0	1	< LLOQ*5	success	Placebo
001018	13.4	350	21	17	160	1.55999994277954	0	0	< LLOQ*5	Failure	Placebo
001019	9.7	336	23	25	162	1.75	0	1	5.83	success	Pasireotide
001020	12.4	284	21	37	160	1.49000000953674	0	0	21.7	success	Pasireotide
001021	15.7	267	42	35	166	1.75	1	0	< LLOQ*5	success	Placebo
001022	14.1	261	34	37	170	2.34999990463257	1	0	15.5	success	Pasireotide
001023	13.1	207	25	28	170	1.91999995708466	1	0	15.2	Failure	Pasireotide
001024	12.2	261	16	21	160	1.83000004291534	1	1	< LLOQ*5	success	Placebo
001025	12.8	348	70	50	158	1.75	1	0	< LLOQ*5	success	Placebo
001026	9.4	234	25	19	165	1.87999999523163	1	1	< LLOQ*5	Failure	Placebo
001027	12.4	232	28	20	174	1.75	0	0	4.29	success	Pasireotide
001028	10.4	335	35	35	160	1.85000002384186	0	1	2.26	Failure	Pasireotide
001029	13.5	289	19	17	165	1.74000000953674	1	1	5.89	success	Pasireotide
001030	12.7	320	29	23	165	1.44000005722046	1	0	< LLOQ*5	success	Placebo
001032	11.7	318	23	22	162	1.69000005722046	0	1	< LLOQ*5	success	Placebo
001033	13.1	482	22	15	168	1.98000001907349	1	0	< LLOQ*5	Failure	Placebo
001034	14.3	316	22	18	170	1.87000000476837	1	0	< LLOQ*5	Failure	Placebo
001036	12.4	275	17	8	155	1.6599999666214	0	0	9.26	success	Pasireotide
001037	11.7	290	35	34	168	1.92999994754791	0	1	< LLOQ*5	Failure	Placebo
001038	15.4	319	20	20	160	1.52999997138977	1	0	13.3	success	Pasireotide
001039	12.7	261	23	12	165	1.88999998569489	1	1	< LLOQ*5	success	Placebo
001040	11.1	247	17	13	158	1.71000003814697	1	1	5.29	Failure	Pasireotide
001041	12.8	190	18	12	163	1.63999998569489	0	0	< LLOQ*5	Failure	Placebo
001042	14.3	248	29	27	162	1.99000000953674	1	0	< LLOQ*5	Failure	Placebo
001045	12.9	251			165	1.75	1	1	< LLOQ*5	Failure	Placebo
001046	13.9	256	17	14	166	1.78999996185303	1	0	3.78	success	Pasireotide
001047	13.4	301	19	14	159	1.6599999666214	1	0	5.1	success	Pasireotide
001048	13.8	190	23	23	155	1.61000001430511	1	0	< LLOQ*5	Failure	Placebo
001049	11.9	257	39	86	162	1.72000002861023	1	1	< LLOQ*5	Failure	Placebo
001050	10	212	30	18	160	1.53999996185303	1	1	21.9	success	Pasireotide
002001	14.3	291	20	22	161	NA	1	0	< LLOQ*5	success	Placebo
002002	13.6	280	20	18	162	1.82000005245209	1	0	10.2	Failure	Pasireotide
002003	14.3	270	14	14	163	2.05999994277954	0	0	< LLOQ*5	Failure	Placebo
002004	12.9	577	23	14	154	1.69000005722046	1	0	8.98	Failure	Pasireotide
002005	13.4	264	19	15	170	1.87000000476837	1	0	5.59	Failure	Pasireotide
002006	13.8	239	22	16	150	1.54999995231628	1	0	< LLOQ*5	success	Placebo
002007	11.3	287	19	18	166	2.00999999046326	1	1	non opérée. non prélevée	success	Pasireotide
002008	12.9	231	17	18	176	1.88999998569489	1	0	NA	Failure	Placebo
002009	13.9	164	13	13	151	NA	1	0	< LLOQ*5	Failure	Placebo
002010	13	292	30	30	150	NA	1	0	40.1	success	Pasireotide
002011	10.5	309	12	6	162	NA	1	1	< LLOQ*5	success	Placebo
002012	15.1	324	29	21	162	1.53999996185303	1	0	NA	Failure	Pasireotide
002013	13.9	391	16	21	156	1.63999998569489	1	0	9.87	success	Pasireotide
002014	10.6	250	17	18	160	1.60000002384186	0	1	< LLOQ*5	success	Placebo
002015	10.3	368	19	13	164	1.74000000953674	1	0	18.3	success	Pasireotide
002016	13.5	319	22	17	168	1.94000005722046	1	0	< LLOQ*5	Failure	Placebo
002017	14.1	219	15	9		NA	1	0	< LLOQ*5	success	Placebo
002018	12	274	26	22	160	1.95000004768372	0	1	3.80	success	Pasireotide
002021	13.7	241	21	24	171	1.77999997138977	1	0	8.21	Failure	Pasireotide
002022	11.6	175	39	38	169	1.74000000953674	1	1	< LLOQ*5	success	Placebo
002023	14.6	244	13	14	165	NA	0	0	< LLOQ*5	success	Placebo
002025	12.7	249	18	10	170	1.5900000333786	0	1	9.15	Failure	Pasireotide
002026	12	294	18	9	173	1.69000005722046	0	0	< LLOQ*5	Failure	Placebo
002027	10.8	309	25	21	157	1.79999995231628	1	1	12.1	Failure	Pasireotide
002029	10.5	236	19	13	170	1.79999995231628	0	1	< LLOQ*5	Failure	Placebo
002030	11.2	280	21	33	159	1.75	1	1	15.4	success	Pasireotide
002032	13.8	251	17	25	153	1.74000000953674	1	1	21.6	Failure	Pasireotide
002033	11.7	241	17	15	170	1.87999999523163	1	0	< LLOQ*5	Failure	Placebo
002034	13.5	295	11	8	158	1.87999999523163	0	0	< LLOQ*5	success	Placebo
002035	13.2	214	21	23	168	1.80999994277954	0	0	22.3	Failure	Pasireotide
002036	14	496	13	14	166	1.62999999523163	0	0	NA	Failure	Placebo
002037	12.3	319	19	20	160	1.8400000333786	1	1	14.1	Failure	Pasireotide
002038	12.7	207	18	15	152	1.66999995708466	1	0	< LLOQ*5	Failure	Placebo
002039	13.3	257	26	30	170	2.08999991416931	0	0	4.61	success	Pasireotide
002040	13.7	280	24	23	155	1.41999995708466	0	0	20.9	success	Pasireotide
002041	13.1	294	20	31	165	1.88999998569489	0	0	< LLOQ*5	success	Placebo
002042	12.8	251	30	48	172	1.77999997138977	0	0	< LLOQ*5	success	Placebo
002043	12.8	230	16	12	160	1.55999994277954	0	0	< LLOQ*5	Failure	Placebo
002044	14	254	24	27	163	1.86000001430511	1	0	30.2	Failure	Pasireotide
002045	12.8	271	19	14	169	1.76999998092651	0	0	< LLOQ*5	Failure	Placebo
002046	14.2	302	23	25	164	1.77999997138977	1	0	6.31	Failure	Pasireotide
002047	14.2	342	12	12	148	1.37000000476837	0	0	< LLOQ*5	success	Placebo
002048	11.3	254	34	27	158	1.62999999523163	1	0	10.2	Failure	Pasireotide
002049	13.9	262	14	14	164	2.10999989509583	0	0	< LLOQ*5	Failure	Placebo
